# Supplementary material for: Study Protocol of a Pilot Trial Evaluating the Efficacy of an Integrated Therapeutic Intervention Based on Role-Playing Games (RPGs) in Adolescents and Young Adults with Anxiety, Depression and Emotional Dysregulation Disorders
Source: Brain Sci. 2026 Feb 28;16(3):281. doi: 10.3390/brainsci16030281 (PMC13023783; doi:10.3390/brainsci16030281)
Supplement: Supplementary file 1 [file brainsci-16-00281-s001.zip]

Archive with 1 entries (1 files):
- brainsci-4160903-supplementary.pdf
